# Supplementary material for: Evolutionary history of the NAM-B1 gene in wild and domesticated tetraploid wheat
Source: BMC Genet. 2017 Dec 20;18:118. doi: 10.1186/s12863-017-0566-7 (PMC5738170; doi:10.1186/s12863-017-0566-7)
Supplement: Supplementary file 1 — List of wheat accessions and their sites of origin. (XLSX 14 kb) [file 12863_2017_566_MOESM1_ESM.xlsx]

## Sheet: Blad1
Accession	Type	Genotype, NAM-B1	Country	Latitude	Longitude	Sample set no.
‘Chinese spring’	Bread wheat	+1 bp				1, 2
CItr 15284 (‘Anza’)	Bread wheat	del	USA			1
INRA1110 (‘Aurore’)	Bread wheat	+1 bp	Australia			1
INRA1232	Bread wheat	+1 bp	France			2
INRA24180	Bread wheat	+1 bp	Israel			2
INRA3358 (‘Glenlea’)	Bread wheat	del	Canada			1
INRA4324 (‘Little club’)	Bread wheat	del	USA			1
INRA7011	Bread wheat	WT	France			2
INRA8097	Bread wheat	WT	Canada			2
N6BT6D	Bread wheat					1, 2
NGB6409	Bread wheat	WT	Sweden			2
PI350731	Bread wheat	WT	Austria			1
CItr 15415	Durum	+1 bp	Tunisia	36° 51’ 0” N	9° 55’ 59” E
CItr 15479	Durum	+1 bp	Tunisia	33° 46’ 59” N	8° 51’ 0” E
CItr 15493	Durum	+1 bp	Tunisia	36° 15’ 0” N	9° 46’ 59” E	2
PI 157923	Durum	+1 bp	Italy			2
PI 165102	Durum	+1 bp	Turkey	36° 42’ 39” N	38° 56’ 51” E	2
PI 166328	Durum	+1 bp	Turkey	36° 58’ 35” N	38° 25’ 22” E	2
PI 192518	Durum	+1 bp	France			2
PI 192639	Durum	+1 bp	Morocco			2
PI 192845	Durum	+1 bp	Portugal	38° 1’ 0” N	-8° -42’ 0” W	2
PI 278265	Durum	+1 bp	Greece	40° 40’ 0” N	23° 0’ 0” E	2
PI 410921	Durum	+1 bp	Morocco	33° 49’ 0” N	-6° -46’ -59” W
PI 43245	Durum	+1 bp	Greece	39° 30’ 0” N	22° 0’ 0” E
TRI 14552	Durum	del	Libya
TRI 3064	Durum	+1 bp	Portugal			2
TRI 7943	Durum	+1 bp	Portugal
BGE001999	Emmer	+1 bp	Spain	43° 09’ --" N	-5° 58’ --“ W
BGE012301	Emmer	WT	Spain	39° 58’ 18” N	-1° 53’ 54” W
BGE012302	Emmer	+1 bp	Spain
BGE023732	Emmer	+1 bp	Spain	43° 17’ 49” N	-6° 12’ 08” W
CItr 14592	Emmer	del	Ethiopia, Bale	7° 1’ 0” N	39° 58’ 59” E
CItr 14752	Emmer	del	Ethiopia, Shewa	9° 46’ 0” N	38° 43’ 59” E
CItr 14834	Emmer	del	Ethiopia, Tigre	13° 7’ 59” N	39° 33’ 0” E
CItr 14867	Emmer	del	Ethiopia, Gojam	10° 21’ 0” N	37° 43’ 59” E
CItr 7685	Emmer	+1 bp	Russian Federation
PI 113961	Emmer	WT	Georgia			2
PI 182743	Emmer	del [1]	Turkey	37° 21’ 47” N	40° 16’ 15” E
PI 191091	Emmer	+1 bp	Spain, Oveido	43° 6‘ 0“ N	-5° -48‘ 0“ W
PI 254145	Emmer	WT	Ethiopia, Shewa	8° 36’ 0” N	39° 7’ 0” E	2
PI 254151	Emmer	WT	Germany			2
PI 254158	Emmer	WT [2]	Iran			2
PI 254180	Emmer	WT	Iran
PI 254191	Emmer	+1 bp	Russian Federation, Dagestan	42° 0‘ 0“ N	47° 0‘ 0” E	2
PI 264964	Emmer	+1 bp	Croatia, Licko-senjska zupan	44° 52’ 59” N	15°13’ 0” E	2
PI 276004	Emmer	+1 bp	Spain, Huesca	42° 10’ 59” N	0 °19’ 59” E	2
PI 277129	Emmer	+1 bp	Swizerland, Zürich	47° 25’ 0” N	8° 33’ 0” E	2
PI 277681	Emmer	del	Spain
PI 295065	Emmer	+1 bp	Bulgaria			2
PI 319868	Emmer	del [1]	Turkey
PI 319869	Emmer	del [1]	Turkey
PI 345126	Emmer	del	Serbia	43° 21’ 21” N	19° 41’ 30” E
PI 345471	Emmer	del	Serbia	43° 30’ 51” N	19° 48’ 5” E
PI 347230	Emmer	WT [2]	Iran
PI 352329	Emmer	del [1]	Turkey	41° 0’ 34” N	34° 2’ 12” E
PI 352347	Emmer	del [1]	Palestine
PI 352352	Emmer	+1 bp [2]	Asia Minor
PI 352367	Emmer	del [1]	Palestine
PI 355454	Emmer	+1 bp [2]	Asia Minor
PI 355460	Emmer	WT	Switzerland			2
PI 355498	Emmer	del [1]	Syria
PI 362501	Emmer	del	Serbia	44° 1’ 21” N	19° 43’ 6” E
PI 362697	Emmer	+1 bp	Montenegro	43° 21’ 7” N	19 ° 21’ 15” E	2
PI 374685	Emmer	del	Bosnia and Herzegovina	43° 31’ 0” N	18° 40’ 0” E
PI 470737	Emmer	WT [2]	Turkey	40° 46’ 0” N	43° 16’ 59” E	2
PI 470738	Emmer	WT [2]	Turkey	40° 46’ 0” N	43° 16’ 59” E
PI 470739	Emmer	WT [2]	Turkey	40° 46’ 0” N	43° 16’ 59” E
PI 480068	Emmer	del	Ethiopia, Shewa	9° 18’ 0” N	39° 13’ 59” E
PI 532302	Emmer	del	Oman	17° 0’ 0” N	54°10’ 0” E
PI 56234	Emmer	+1 bp	Portugal, Lisboa	39 ° 0’ 0” N	-9 ° -7’ -59” W	2
PI 572861	Emmer	+1 bp	Germany			2
PI 606325	Emmer	del	Turkey, Sinop	41° 24’ 56” N	35° 3’ 15” E
PI 626391	Emmer	WT	Iran, Esfahan	32° 40’ 59” N	51° 40’ 59” E
PI 73388	Emmer	WT	Armenia
PI 94618	Emmer	WT	Belarus	52° 46’ 48” N	29° 27’ 0” E	2
PI 94626	Emmer	del [1]	Turkey
PI 94633	Emmer	WT	Morocco			2
PI 94634	Emmer	+1 bp	Morocco			2
PI 94640	Emmer	WT [2]	Iran
PI 94641	Emmer	del	Germany
PI 94642	Emmer	WT	Germany
PI 94648	Emmer	+1 bp	Italy			2
PI 94649	Emmer	del	Czechoslovakia
PI 94654	Emmer	WT	Bulgaria			2
PI 94655	Emmer	del	Bulgaria
PI 94656	Emmer	del	Serbia	44° 49’ 59” N	20° 30’ 0” E
PI 94676	Emmer	del	Russian Federation, Krasnodar	45° 18’ 0” N	40° 54’ 0” E
PI 94682	Emmer	WT	Greece			2
CItr 17675	Wild emmer	WT [2]	Lebanon	33° 30’ 3” N	35° 50’ 21” E	2
CItr 17676	Wild emmer	WT [2]	Turkey	37° 52’ 59” N	39° 52’ 0” E	2
PI 233288	Wild emmer	Heterozygous	Israel
PI 352322	Wild emmer	WT	Lebanon, Nabatiye	33° 25’ 0” N	35° 52’ 0” E	2
PI 355459	Wild emmer	+1 bp	Armenia			2
PI 428013	Wild emmer	WT	Israel, Northern	32° 58’ 0” N	35° 31’ 59” E	2
PI 428028	Wild emmer	WT [2]	Turkey, Diyarbakir	37° 52’ 59” N	39° 52’ 0” E	2
PI 428055	Wild emmer	WT [2]	Turkey, Diyarbakir	37° 49’ 59” N	39° 49’ 0” E
PI 428066	Wild emmer	WT [2]	Turkey, Diyarbakir	37° 48’ 0” N	39° 46’ 0” E
PI 428082	Wild emmer	WT [2]	Turkey, Diyarbakir	37° 46’ 59” N	39° 46’ 0” E	2
PI 428098	Wild emmer	WT [2]	Israel, Northern	32° 54’ 0” N	35° 22’ 59” E	2
PI 466931	Wild emmer	WT	Syria, Al Qunaytirah	32° 59’ 24” N	35° 41’ 24” E	2
PI 470948	Wild emmer	WT	Syria, Al Qunaytirah	32° 59’ 24” N	35° 41’ 24” E	2
PI 503310	Wild emmer	WT [2]	Turkey, Diyarbakir	37° 52’ 59” N	39° 52’ 0” E
PI 538626	Wild emmer	WT [2]	Turkey, Diyarbakir	37° 52’ 59” N	39° 52’ 0” E
PI 554580	Wild emmer	WT [2]	Turkey, Urfa	37° 46’ 59” N	39° 46’ 0” E	2
PI 554581	Wild emmer	WT [2]	Turkey, Diyarbakir	37° 45’ 0” N	40° 6’ 0” E
PI 554582	Wild emmer	WT [2]	Turkey, Urfa	37° 46’ 59” N	39° 46’ 0” E
NGB9853	Aegilops speltoides var. speltoides					2
NGB9854	Aegilops speltoides var. speltoides					2
NGB90403	Aegilops tauschii		Union of Soviet Socialist Republics			2
NGB4821	Triticum monococcum subsp. aegilopoides					2
NGB90531	Triticum monococcum subsp. aegilopoides		Greece	39° 00’ --’’ N	26° 03’ --’’ E	2
[1] Differs from Uauy, Distelfeld et al. 2006
[2] Same as Uauy, Distelfeld et al. 2006
