# Supplementary material for: Evolutionary history of the NAM-B1 gene in wild and domesticated tetraploid wheat
Source: BMC Genet. 2017 Dec 20;18:118. doi: 10.1186/s12863-017-0566-7 (PMC5738170; doi:10.1186/s12863-017-0566-7)
Supplement: Supplementary file 2 — List of PCR amplified fragments. Primer sequences and PCR conditions. (XLSX 10 kb) [file 12863_2017_566_MOESM2_ESM.xlsx]

## Sheet: Blad1
Fragment	Forward primer	Reverse primer	Sequencing primer	Expected fragment size (bp)	Annealing temperature	Used with sample set no.	PCR conditions
t_76kb	AAGATGTGGCAGGCATTACC	CCATGCCACTGTTGAACTTG		860	56 °C	1, 2	94 °C 2 min 30 s; 35 cycles of 94 °C 30 s, 56 °C 30 s, 72 °C 1 min; 72 °C 5 min
t_75kb	See t_76kb	CAATCTCCTTGCCCTTACCA		1886	56 °C	1	94 °C 2 min 30 s; 35 cycles of 94 °C 40 s, 56 °C 30 s, 72 °C 3 min 30 s; 72 °C 6 min
t_25kb	TCTTTTCGCTGCCCATACTC	CGGAGTAACCCTTCCTCACA		332	56 °C	1	See t_76kb
t_21kb	GGCACAATCACAACGTCAAC	TATCTCGGGGATTTCACGAC		712	56 °C	1	See t_76kb
t_13kb	GTTTTGTTGGGCATTCTCGT	CCCTGCCTTCCTCACTACAC		746	56 °C	1	See t_76kb
t_10kb	AAATCTGCCGACGTTTCAAG	CGGGTTTTACCTCTTTTCCTG		995	56 °C	1, 2	See t_76kb
NAM-B1_part1	TCTTGCACGGGAAGATAGGT	ACCGTCGCTGTAACAAATCC	ATGTGATCCTGTCGTGCTTG	1581	56 °C	1, 2	94 °C 2 min 30 s; 38 cycles of 94 °C 30 s, 56 °C 35 s, 72 °C 1 min 30 s; 72 °C 10 min
NAM-B1_part2	CGCCTTCTCTGATGGATCCG	ACCACCAGAGCTCCCACAGC		676	60 °C	1, 2	94 °C 2 min 30 s; 35 cycles of 94 °C 30 s, 60 °C 30 s, 72 °C 1 min; 72 °C 5 min
c_7kb	TGAGGCACAGCCCTTCTAGT	GTATCCGATCTCTCCCGACA		792	56 °C	1, 2	See t_76kb
c_11kb	CAAGCAATGGTCAGCGTAGA	GTGAGCCATGTCGTGAGCTA		764	56 °C	1	See t_76kb
c_23kb	TTGGCTGCATACCCAACATA	CAGATAGGCTGAGGCTTTGG		721	56 °C	1	See t_76kb
c_32kb	CTTAGCCTCCCCATCATCAC	GCCGGAGAGTAATGCAAAAG		744	56 °C	1	See t_76kb
c_134kb	GTGATGCCAACGTGTCTGTT	CGAGGTTGGAGGACGTAGAG		234	58 °C	1	94 °C 2 min 30 s; 30 cycles of 94 °C 30 s, 58 °C 30 s, 72 °C 30 s; 72 °C 3 min
c_141kb	ACGCGAAAAGAAAATCTTTGAAAAC	GACTTTGTAACGTAGCCCAACTGTG		794	60 °C	1, 2	See NAM-B1_part2
c_157kb	GCAGAGGATTTCTGATAGGATGTCA	AAACTGTATTTGTGCTTTCCACTGC		804	56 °C	1, 2	94 °C 2 min 30 s; 40 cycles of 94 °C 30 s, 56 °C 35 s, 72 °C 1 min; 72 °C 10 min.
c_174kb	CACCCACCTGCTCGTCTTAT	TGCAAATCTACAACCGACGA		733	56 °C	1, 2	See t_76kb
Xucw70_b	AACTTCGGTGTGCCAAATTC	AATGAACGCACTGACAGCAG		526	56 °C	1	See t_76kb
Yr36+3	TCCTTTGGTCTTTTCAGTCG	CATCGTCATTCCTCTTTTGG		818	56.8 °C	1, 2	94 °C 2 min 30 s; 42 cycles of 94 °C 30 s, 56.8 °C 40 s, 72 °C 1 min; 72 °C 5 min
Yr36+52	CGCGTCTACGGATAATAGGG	CTCCTCCACTGCCGACAATA		453	56 °C	2	94 °C 2 min 30 s; 40 cycles of 94 °C 30 s, 56 °C 30 s, 72 °C 1 min; 72 °C 5 min
Mp7A	GAGTGCAACTGCCCAATATG	TCCTGATGAGCCTGAAAGCG		1000	See Haudry et al. 2007	2	See Haudry et al. 2007
MdhA	CTGACATTGTTGAATGCTCC	GGCCTAACTAACTTGCATTT		900	See Haudry et al. 2007	2	See Haudry et al. 2007
GspB1	TCACCAGTAATATCCGCTAGTG	CCTCAACTTTCATCTTCG		720	See Haudry et al. 2007	2	See Haudry et al. 2007
11B	GGTGATGGCACTCGTGAGC	GCCCATGCTACGGCCTATG		700	See Haudry et al. 2007	2	See Haudry et al. 2007
The primers were based on information in GenBank accessions DQ871219.1, EU835198 and sequence information from the INRA URGI database (https://wheat-urgi.versailles.inra.fr/ )
