# Supplementary material for: Evolutionary history of the NAM-B1 gene in wild and domesticated tetraploid wheat
Source: BMC Genet. 2017 Dec 20;18:118. doi: 10.1186/s12863-017-0566-7 (PMC5738170; doi:10.1186/s12863-017-0566-7)
Supplement: Supplementary file 4 — Nucleotide diversity and Theta W Tables. A) Nucleotide diversity (π). B) Theta W. (XLSX 11 kb) [file 12863_2017_566_MOESM4_ESM.xlsx]

## Sheet: Blad1
A	Nucleotide diversity, π
	t_76kb	t_10kb	NAM-B1	c_7kb	c_141kb	c_157kb	c_174kb	Yr36+3	Yr36+52	MdhA	Mp7A	11B	GspB1
All tetraploids	0.00676	0.00743	0.00231	0.00196	0.00387	0.00625	0.06871	0.01371	0.00170	0.00034	0.00049	0.00276	0.00481
All tetraploids, WT	0.00680	0.00598	0.00376	0.00249	0.00659	0.00703	0.15285	0.01599	0.00332	0.00045	0.00059	0.00289	0.00573
All tetraploids, +1 bp	0	0.00029	0.00007	0.00050	0.00061	0.00429	0.00070	0.01062	0	0.00022	0.00056	0.00258	0.00385
Wild emmer	0.00830	0.01016	0.00073	0.00425	0.00473	0.00947	0.00877	0.01452	0.00485	0.00061	0.00074	0.00266	0.00372
Wild emmer, WT	0.00789	0.00929	0.00080	0.00409	0.00551	0.01020	0.00801	0.01489	0.00526	0.00067	0.00077	0.00226	0.00401
Domesticated tetraploids	0.00501	0.00586	0.00284	0.00082	0.00346	0.00496	0.08073	0.01242	0.00032	0.00023	0.00055	0.00188	0.00494
Domesticated emmer	0.00608	0.00671	0.00376	0.00098	0.00396	0.00672	0.11666	0.01327	0.00047	0.00034	0.00010	0	0.00628
Domesticated emmer, WT	0.00397	0.00153	0.00443	0.00074	0.00558	0.00220	0.20932	0.01488	0.00093	0.00045	0.00020	0	0.00747
Domesticated tetraploids, +1 bp	0	0.00021	0.00007	0.00042	0.00063	0.00461	0.00073	0.01101	0	0.00024	0.00056	0.00269	0.00387
Domesticated emmer, +1 bp	0	0.00022	0	0.00055	0	0.00841	0.00108	0.01212	0	0.00045	0	0	0.00573
Durum, +1 bp	0	0.00024	0.00014	0.00030	0.00116	0.00030	0.00032	0.01076	0	0	0	0.00407	0.00128
B	Theta W (per site from S)
	t_76kb	t_10kb	NAM-B1	c_7kb	c_141kb	c_157kb	c_174kb	Yr36+3	Yr36+52	MdhA	Mp7A	11B	GspB1
All tetraploids	0.00805	0.00777	0.00287	0.00459	0.00474	0.01149	0.09357	0.01390	0.00492	0.00159	0.00050	0.00417	0.00648
All tetraploids, WT	0.00965	0.00765	0.00324	0.00479	0.00533	0.01318	0.12479	0.01621	0.00590	0.00127	0.00057	0.00268	0.00661
All tetraploids, +1 bp	NA	0.00030	0.00018	0.00077	0.00075	0.01210	0.00161	0.00938	NA	0.00063	0.00030	0.00349	0.00666
Wild emmer	0.00952	0.01081	0.00108	0.00630	0.00530	0.01469	0.01002	0.01271	0.00549	0.00115	0.00069	0.00324	0.00572
Wild emmer, WT	0.00896	0.00880	0.00111	0.00559	0.00605	0.01507	0.00893	0.01316	0.00569	0.00119	0.00072	0.00336	0.00592
Domesticated tetraploids	0.00387	0.00384	0.00247	0.00113	0.00304	0.01207	0.09710	0.00963	0.00118	0.00086	0.00055	0.00314	0.00652
Domesticated emmer	0.00429	0.00425	0.00260	0.00126	0.00262	0.01294	0.10960	0.01028	0.00131	0.00095	0.00029	NA	0.00666
Domesticated emmer, WT	0.00538	0.00152	0.00300	0.00054	0.00370	0.00158	0.14952	0.01236	0.00164	0.00079	0.00036	NA	0.00759
Domesticated tetraploids, +1 bp	NA	0.00031	0.00019	0.00078	0.00076	0.01254	0.00163	0.00952	NA	0.00064	0.00031	0.00355	0.00676
Domesticated emmer, +1 bp	NA	0.00038	NA	0.00097	NA	0.01486	0.00151	0.01083	NA	0.00079	NA	NA	0.00765
Durum, +1 bp	NA	0.00039	0.00023	0.00050	0.00096	0.00050	0.00052	0.01172	NA	NA	NA	0.00470	0.00212
