# Supplementary material for: Evolutionary history of the NAM-B1 gene in wild and domesticated tetraploid wheat
Source: BMC Genet. 2017 Dec 20;18:118. doi: 10.1186/s12863-017-0566-7 (PMC5738170; doi:10.1186/s12863-017-0566-7)
Supplement: Supplementary file 5 — Neutrality tests. Tables over the resulting test values from the neutrality tests. (A) Tajima’s D. (B) Fu and Li’s D and D*. (C) Fu and Li’s F and F*. (XLSX 14 kb) [file 12863_2017_566_MOESM5_ESM.xlsx]

## Sheet: Blad1
A	Tajima's D (*, P < 0.05; **, P < 0.01; ***, P < 0.001)
	t_76kb	t_10kb	NAM-B1	c_7kb	c_141kb	c_157kb	c_174kb	Yr36+3	Yr36+52	MdhA	Mp7A	11B	GspB1
All tetraploids	-0.54568 (n.s)	-0.15230 (n.s)	-0.64783 (n.s)	-1.81062 *	-0.58943 (n.s)	-1.59987 (n.s 0.10 > p > 0.05)	-1.01670 (n.s)	-0.04847 (n.s)	-1.91130 *	-2.10096 *	-0.06051 (n.s)	-1.05726 (n.s)	-0.81283 (n.s)
All tetraploids, WT	-1.14929 (n.s)	-0.87508	0.60282 (n.s)	-1.78195 (n.s 0.10 > p > 0.05)	0.88968 (n.s)	-1.90974 *	1.05578 (n.s)	-0.05508 (n.s)	-1.50541 (n.s)	-1.86788 *	0.08514 (n.s)	0.26411 (n.s)	-0.47848 (n.s)
All tetraploids, +1 bp	NA	-0.08610 (n.s)	-1.16467 (n.s)	-0.81235 (n.s)	-0.44022 (n.s)	-2.53431 ***	-1.63814 (n.s 0.10 > p > 0.05)	0.51171 (n.s)	NA	-1.51284 (n.s)	1.53133 (n.s)	-0.90583 (n.s)	-1.51183 (n.s)
Wild emmer	-0.58605 (n.s)	-0.31486 (n.s)	-1.21975 (n.s)	-1.55699 (n.s 0.10 > p > 0.05)	-0.50652 (n.s)	-1.70758 (n.s 0.10 > p > 0.05)	-0.77134 (n.s)	0.65797 (n.s)	-0.47683 (n.s)	-1.59996 (n.s 0.10 > p > 0.05)	0.19903 (n.s)	-0.72380 (n.s)	-1.46717 (n.s)
Wild emmer, WT	-0.56352 (n.s)	0.31348 (n.s)	-1.13610 (n.s)	-1.33644 (n.s)	-0.44988 (n.s)	-1.62199 (n.s 0.10 > p > 0.05)	-0.74485 (n.s)	0.63091 (n.s)	-0.31755 (n.s)	-1.56222 (n.s 0.10 > p > 0.05)	0.22171	-1.38265 (n.s)	-1.41191 (n.s)
Domesticated tetraploids	0.96284 (n.s)	1.76623 (n.s 0.10 > p > 0.05)	0.52026 (n.s)	-0.66236 (n.s)	0.43609 (n.s)	-2.17965 **	-0.66635 (n.s)	1.05221 (n.s)	-1.50906 (n.s)	-1.73263 (n.s 0.10 > p > 0.05)	0.01237 (n.s)	-1.26489 (n.s)	-0.80671 (n.s)
Domesticated emmer	1.49884 (n.s)	2.11517 *	1.70217 (n.s)	-0.60723	1.69368 (n.s)	-1.93879 *	0.27622 (n.s)	1.13566 (n.s)	-1.51284 (n.s)	-1.72331 (n.s 0.10 > p > 0.05)	-1.16439 (n.s)	NA	-0.20479 (n.s)
Domesticated emmer, WT	-1.18033 (n.s)	0.02248 (n.s)	2.26660 *	0.98627 (n.s)	2.19508 *	1.60077 (n.s)	2.34643 ***	0.97375 (n.s)	-1.40085 (n.s)	-1.40085 (n.s)	-1.11173 (n.s)	NA	-0.07614 (n.s)
Domesticated tetraploids, +1 bp	NA	-0.56216 (n.s)	-1.16387 (n.s)	-1.11995 (n.s)	-0.38718 (n.s)	-2.51663 ***	-1.62049 (n.s 0.10 > p > 0.05)	0.61123 (n.s)	NA	-1.51077 (n.s)	1.54705 (n.s)	-0.85277 (n.s)	-1.55630 (n.s)
Domesticated emmer, +1 bp	NA	-1.11173 (n.s)	NA	-1.40085 (n.s)	NA	-2.09063 **	-1.03446 (n.s)	0.56289 (n.s)	NA	-1.40085 (n.s)	NA	NA	-1.12538 (n.s)
Durum, +1 bp	NA	-1.08823 (n.s)	-1.08823 (n.s)	-1.08823 (n.s)	0.71533 (n.s)	-1.08823 (n.s)	-1.08823 (n.s)	-0.40785 (n.s)	NA	NA	NA	-0.66480 (n.s)	-1.51297 (n.s)
B	Fu and Li's D or D* (*, P < 0.05; **, P < 0.02)
	t_76kb	t_10kb	NAM-B1	c_7kb	c_141kb	c_157kb	c_174kb	Yr36+3	Yr36+52	MdhA	Mp7A	11B	GspB1
All tetraploids	-0.28012 (n.s)	D*: -0.14731 (n.s)	-0.39564 (n.s)	D*: -2.72497 *	0.94306 (n.s)	1.74516 **	D*: 1.80672 **	D*: 1.01829 (n.s)	-1.26674 (n.s)	-2.99007 **	0.55440 (n.s)	-2.29791 (n.s 0.10 > p > 0.05)	0.02956 (n.s)
All tetraploids, WT	-0.68802 (n.s)	D*: -0.09689 (n.s)	0.21754 (n.s)	D*: -1.88998 (n.s)	1.01235 (n.s)	1.08743 (n.s)	D*: 1.55406 **	D*: 0.79228 (n.s)	-0.85791 (n.s)	-2.57898 *	NA	-0.71705 (n.s)	1.06541 (n.s)
All tetraploids, +1 bp	NA	D*: 0.64952 (n.s)	-1.56191 (n.s)	D*: -0.59347 (n.s)	0.85471 (n.s)	0.78860 (n.s)	D*: -1.69308 (n.s)	D*: 0.99749 (n.s)	NA	NA	0.62650 (n.s)	-1.07838 (n.s)	-1.24480 (n.s)
Wild emmer	-0.46978 (n.s)	D*: -0.35656 (n.s)	-2.40664 *	D*: -1.58182 (n.s)	0.34105 (n.s)	1.20193 (n.s)	D*: -0.71680 (n.s)	D*: 0.56864 (n.s)	0.24091 (n.s)	-2.17663 (n.s 0.10 > p > 0.05)	NA	-0.37693 (n.s)	-2.52223 **
Wild emmer, WT	-0.34918 (n.s)	D*: 0.25991 (n.s)	-2.32605 *	D*: -1.29900 (n.s)	0.04461 (n.s)	1.23935 (n.s)	D*: -0.74485 (n.s)	D*: 0.61393 (n.s)	0.28731 (n.s)	-2.10800 (n.s 0.10 > p > 0.05)	NA	-1.52956 (n.s)	-2.41284 **
Domesticated tetraploids	1.06583 (n.s)	D*: 1.51918 *	1.14881 (n.s)	D*: -0.24045 (n.s)	1.26160 (n.s)	0.74297 (n.s)	D*: 1.85566 **	D*: 1.26753 (n.s)	-2.35280 *	NA	0.58449 (n.s)	-1.32336 (n.s)	0.02885 (n.s)
Domesticated emmer	1.13298 (n.s)	D*: 1.13979 (n.s)	1.62168 *	D*: -1.22514 (n.s)	1.13268 (n.s)	0.86014 (n.s)	D*: 1.75629 **	D*: 1.24882 (n.s)	-2.17757 (n.s 0.10 > p > 0.05)	NA	NA	NA	0.55821 (n.s)
Domesticated emmer, WT	-0.70139 (n.s)	D*: 1.23914 (n.s)	1.71536 *	D*: 0.84040 (n.s)	1.36393 (n.s)	1.21933 (n.s)	D*: 1.70163 **	D*: 0.83859 (n.s)	-1.80933 (n.s)	NA	NA	NA	1.16928 (n.s)
Domesticated tetraploids, +1 bp	NA	D*: 0.65779 (n.s)	-1.54296 (n.s)	D*: -0.57360 (n.s)	0.86260 (n.s)	0.62609 (n.s)	D*: -1.65451 (n.s)	D*: 1.00419 (n.s)	NA	NA	0.63308 (n.s)	-1.04320 (n.s)	-1.20539 (n.s)
Domesticated emmer, +1 bp	NA	D*: -1.24341 (n.s)	NA	D*: -1.58662 (n.s)	NA	0.87602 (n.s)	D*: -0.80490 (n.s)	D*: 1.07429 (n.s)	NA	NA	NA	NA	-0.47554 (n.s)
Durum, +1 bp	NA	D*: -1.18990 (n.s)	-1.31067 (n.s)	D*: -1.18990 (n.s)	1.01733 (n.s)	-1.31067 (n.s)	D*: -1.18990 (n.s)	D*: -0.40693 (n.s)	NA	NA	NA	-0.47773 (n.s)	0.11117 (n.s)
Outgroup	NGB9853	No outgroup available	NGB9854	No outgroup available	NGB90531	NGB90531	No outgroup available	No outgroup available	NGB9853	NGB9854	NGB9853	NGB9853	NGB90403
C	Fu and Li's F or F* (*, P < 0.05; **, P < 0.02)
	t_76kb	t_10kb	NAM-B1	c_7kb	c_141kb	c_157kb	c_174kb	Yr36+3	Yr36+52	MdhA	Mp7A	11B	GspB1
All tetraploids	-0.41855 (n.s)	F*: -0.17634 (n.s)	-0.67992 (n.s)	F*: -2.85968 *	0.40554 (n.s)	0.64608 (n.s)	F*: 1.00098 (n.s)	F*: 0.76876 (n.s)	-1.75988 (n.s)	-3.05738 **	0.70354 (n.s)	-2.19931 (n.s 0.10 > p > 0.05)	-0.25200 (n.s)
All tetraploids, WT	-0.99885 (n.s)	F*: -0.36833 (n.s)	0.33228 (n.s)	F*: -2.14441 (n.s 0.10 > p > 0.05)	1.05736 (n.s)	0.16156 (n.s)	F*: 1.62324 *	F*: 0.62792 (n.s)	-1.26001 (n.s)	-2.74752 *	NA	-0.50869 (n.s)	0.77269 (n.s)
All tetraploids, +1 bp	NA	F*: 0.52031 (n.s)	-1.68986 (n.s)	F*: -0.74868 (n.s)	0.59283 (n.s)	-0.37279 (n.s)	F*: -1.93289 (n.s)	F*: 0.99337 (n.s)	NA	NA	0.99419 (n.s)	-1.16371 (n.s)	-1.59617 (n.s)
Wild emmer	-0.58616 (n.s)	F*: -0.38618 (n.s)	-2.63554 *	F*: -1.76282 (n.s)	0.20523 (n.s)	0.45462 (n.s)	F*: -0.79181 (n.s)	F*: 0.67085 (n.s)	0.05906 (n.s)	-2.39024 (n.s 0.10 > p > 0.05)	NA	-0.56104 (n.s)	-2.68357 **
Wild emmer, WT	-0.47038 (n.s)	F*: 0.29978 (n.s)	-2.55578 *	F*: -1.44995 (n.s)	-0.06704 (n.s)	0.54236 (n.s)	F*: -0.79102 (n.s)	F*: 0.69753 (n.s)	0.15448 (n.s)	-2.32229 (n.s 0.10 > p > 0.05)	NA	-1.78241 (n.s)	-2.57715 *
Domesticated tetraploids	1.23776 (n.s)	F*: 1.87044 **	1.05838 (n.s)	F*: -0.41747 (n.s)	1.08166 (n.s)	-0.32210 (n.s)	F*: 1.22386 (n.s)	F*: 1.41051 (n.s)	-2.46486 *	NA	0.85877 (n.s)	-1.49745 (n.s)	-0.23557 (n.s)
Domesticated emmer	1.49849 (n.s)	F*: 1.65205 *	1.92611 *	F*: -1.21433 (n.s)	1.41472 (n.s)	-0.04967 (n.s)	F*: 1.53837 (n.s 0.10 > p > 0.05)	F*: 1.41446 (n.s)	-2.33044 (n.s 0.10 > p > 0.05)	NA	NA	NA	0.45962 (n.s)
Domesticated emmer, WT	-1.00417 (n.s)	F*: 1.05475 (n.s)	2.23761 **	F*: 0.96219 (n.s)	1.82328 (n.s 0.10 > p > 0.05)	1.53487 (n.s)	F*: 2.04808 **	F*: 0.98412 (n.s)	-1.99965 (n.s)	NA	NA	NA	1.06403 (n.s)
Domesticated tetraploids, +1 bp	NA	F*: 0.38498 (n.s)	-1.67434 (n.s)	F*: -0.82521 (n.s)	0.61902 (n.s)	-0.48988 (n.s)	F*: -1.89282 (n.s)	F*: 1.03282 (n.s)	NA	NA	1.00241 (n.s)	-1.11572 (n.s)	-1.57964 (n.s)
Domesticated emmer, +1 bp	NA	F*: -1.34668 (n.s)	NA	F*: -1.71902 (n.s)	NA	0.03079 (n.s)	F*: -0.96179 (n.s)	F*: 1.06802 (n.s)	NA	NA	NA	NA	-0.78530 (n.s)
Durum, +1 bp	NA	F*: -1.28293 (n.s)	-1.45788 (n.s)	F*: -1.28293 (n.s)	1.10650 (n.s)	-1.45788 (n.s)	F*: -1.28293 (n.s)	F*: -0.45653 (n.s)	NA	NA	NA	-0.58657 (n.s)	-0.32043 (n.s)
Outgroup	NGB9853	No outgroup available	NGB9854	No outgroup available	NGB90531	NGB90531	No outgroup available	No outgroup available	NGB9853	NGB9854	NGB9853	NGB9853	NGB90403
